# Supplementary material for: A Positive Feedback DNA-PK/MYT1L-CXCR1-ERK1/2 Proliferative Signaling Loop in Glioblastoma
Source: Int J Mol Sci. 2025 May 6;26(9):4398. doi: 10.3390/ijms26094398 (PMC12072392; doi:10.3390/ijms26094398)
Supplement: Supplementary file 1 [file ijms-26-04398-s001.zip]

Archive with 1 entries (1 files):
- 0716_2020 MYT1L_SUPPL.pptx
